# Supplementary material for: Antiprotozoal Aminosteroids from Pachysandra terminalis
Source: Molecules. 2025 Feb 27;30(5):1093. doi: 10.3390/molecules30051093 (PMC11902257; doi:10.3390/molecules30051093)
Supplement: Supplementary file 1 [file molecules-30-01093-s001.zip]

Archive with 1 entries (1 files):
- molecules-3458136-supplementary.pdf
